# Supplementary material for: Gaps between Open Science activities and actual recognition systems: Insights from an international survey
Source: PLoS One. 2024 Dec 16;19(12):e0315632. doi: 10.1371/journal.pone.0315632 (PMC11649118; doi:10.1371/journal.pone.0315632)
Supplement: S4 File — (CSV) [file pone.0315632.s004.csv]

Response ID	Start language	Are you familiar with Open Science?	Are you involved in some of the following Open Science activities such as: [sharing a research manuscript as a preprint]	Are you involved in some of the following Open Science activities such as: [publishing a paper or monograph/book as Open Access]	Are you involved in some of the following Open Science activities such as: [pre-registration of the study design, methods, hypothesis, etc. prior to commencing the research]	Are you involved in some of the following Open Science activities such as: [open or FAIR (Findable, Accessible, Interoperable, Reusable) data management and sharing (for research data, software, models, algorithms, workflows etc.)]	Are you involved in some of the following Open Science activities such as: [participation in open peer review (being reviewed or the reviewer)]	Are you involved in some of the following Open Science activities such as: [outreach and public engagement in science, including citizen (or community) science]	Are you involved in some of the following Open Science activities such as: [collaboration via virtual research environments/virtual laboratories]	Are you involved in some of the following Open Science activities such as: [none of the above]	Are you involved in any other Open Science activities that you would like to mention? If yes, please specify.	Are you familiar with the FAIR (Findable, Accessible, Interoperable, and Reusable) principles (defined here )?	Are you involved in some steps of data FAIRification process such as those referred to here ?	Specify which ones?	Does your institute /organisation have policies on various Open Science activities?	Could you please specify briefly what kind of policy and provide a link to any relevant one, if possible?	Could you please specify to what extent you feel the following activities should be credited / rewarded? ( Rewards may include career promotion, grants/funding/prizes, gained credits in a research evaluation procedure, authorship/ contributorship, increased academic visibility...) [Sharing a research manuscript as a preprint]	Could you please specify to what extent you feel the following activities should be credited / rewarded? ( Rewards may include career promotion, grants/funding/prizes, gained credits in a research evaluation procedure, authorship/ contributorship, increased academic visibility...) [Publishing a paper or monograph/book as Open Access]	Could you please specify to what extent you feel the following activities should be credited / rewarded? ( Rewards may include career promotion, grants/funding/prizes, gained credits in a research evaluation procedure, authorship/ contributorship, increased academic visibility...) [Pre-registration of the study design, methods, hypothesis, etc. prior to commencing the research]	Could you please specify to what extent you feel the following activities should be credited / rewarded? ( Rewards may include career promotion, grants/funding/prizes, gained credits in a research evaluation procedure, authorship/ contributorship, increased academic visibility...) [Open or FAIR (Findable, Accessible, Interoperable, Reusable) data management and sharing (for research data, softwar…	Could you please specify to what extent you feel the following activities should be credited / rewarded? ( Rewards may include career promotion, grants/funding/prizes, gained credits in a research evaluation procedure, authorship/ contributorship, increased academic visibility...) [Participation in open peer review (being reviewed or the reviewer)]	Could you please specify to what extent you feel the following activities should be credited / rewarded? ( Rewards may include career promotion, grants/funding/prizes, gained credits in a research evaluation procedure, authorship/ contributorship, increased academic visibility...) [Participation in public engagement, including citizen (or community) science]	Could you please specify to what extent you feel the following activities should be credited / rewarded? ( Rewards may include career promotion, grants/funding/prizes, gained credits in a research evaluation procedure, authorship/ contributorship, increased academic visibility...) [Collaboration via virtual research environments/virtual laboratories ]	Does your institute/organisation have any initiative or tool which gives credits/rewards for Open Science activities?	You’re welcome to point here to any document/link/contact to know more about it.	How would you want the previously mentioned Open Science activities to be rewarded ?	Suggested rewards categorised according to SHARC's rewarding terminology	Main position/job title: which of the following are you now?	Main position/job title: which of the following are you now? [Comment]	Please select the type of organisation you are primarily affiliated with:	Please select the type of organisation you are primarily affiliated with: [Comment]	Which country do you work in?	What are your main disciplinary fields (up to 3; e.g., computer science, physics, biology, medicine)?	How long have you been working in your field?	Would you have anything else you think is relevant to mention?	Your gender:
2	es	Yes	Yes	Yes	No	Yes	Yes	No	No	No		Yes	No		Yes		Definitely	Definitely	Very Probably	Definitely	Definitely	Very Probably	Very Probably	No			OS indicators in research evaluation and/or career progression processes	Researcher		NGO / NPO		Uruguay	Human Rights; Digital Rights; Intellectual Property	5-10 years		Femenino
5	es	Yes	No	Yes	No	No	No	Yes	No	No		Yes	No		Yes		Very Probably	Definitely	Possibly	Definitely	Possibly	Definitely	Possibly	No			OS indicators in research evaluation and/or career progression processes; funding/grants for OS activities	Other, please specify in the comment box		Government agency		Uruguay	Information Science; Science communication	5-10 years		M
7	es	No	No	Yes	Yes	No	No	No	No	No		No	N/A		No		No opinion	Very Probably	Very Probably	Definitely	Possibly	Possibly	Possibly	No			authorship/contributorship; OS indicators in research evaluation and/or career progression processes	Graduate student (Master, PhD)		University		Uruguay	Biology	< 5 years		-
8	es	Yes	Yes	Yes	No	No	Yes	Yes	No	No		No	N/A		No		Probably Not	Probably Not	No opinion	Possibly	Possibly	Probably Not	Definitely No	No			financial contribution to reviewers of OA journals	Professor		University		Uruguay	Environment; Oceanography; Marine Ecology	> 20 years		masculino
9	es	No	No	No	No	No	No	Yes	No	No		No	N/A		Yes		Probably Not	Definitely	Probably Not	Probably Not	Very Probably	Definitely	Possibly	No			acknowledgement/citation; contribution to ‘good’ science, research quality and integrity	Researcher		University		Uruguay	Biology; Palaeontology; Ecology	10-20 years		mujer
16	es	Yes	Yes	Yes	No	Yes	No	Yes	Yes	No		Yes	No		No		Probably Not	Probably Not	Probably Not	Probably Not	Probably Not	Possibly	Probably Not	No			contribution to ‘good’ science, research quality and integrity	Professor		University		Uruguay	Multidisciplinary Geosciences; Physical Geography; Geoarchaeology	> 20 years		femenino
17	es	Yes	No	Yes	No	Yes	No	Yes	No	No		No	N/A		No		Possibly	Very Probably	No opinion	Probably Not	Probably Not	Very Probably	No opinion	No			OS indicators in research evaluation and/or career progression processes	Professor		University		Uruguay	Biology; Ecology; Zoology	> 20 years		masculino
19	es	Yes	Yes	Yes	No	No	Yes	Yes	No	No		No	N/A		Yes		Very Probably	Definitely	Possibly	Definitely	Possibly	Definitely	Possibly	No			OS indicators in research evaluation and/or career progression processes	Professor		University		Uruguay	Biology; Cell and Molecular Biology; Developmental Biology; Neurosciences	> 20 years		Masculino
20	ko	Yes	Yes	Yes	No	Yes	No	No	No	No		Yes	No		Yes		Possibly	Definitely	Very Probably	Very Probably	Possibly	Possibly	Possibly	No			OS indicators in research evaluation and/or career progression processes	Data specialist		Research institute		Korea, Rep.	Computer Science	10-20 years		M
21	es	No	No	No	No	No	No	No	No	Yes		No	N/A		No		Definitely	Definitely	Definitely	Definitely	Definitely	Definitely	Definitely	No			funding/grants for OS activities; capacity building for OS (e.g., training, raising awareness, provision of IT tools)	Professor		University		Uruguay	Environmental and Agricultural Microbiology	10-20 years		Mujer
22	es	Yes	Yes	No	No	No	Yes	Yes	No	No		No	N/A		No		Very Probably	Very Probably	Probably Not	No opinion	Definitely	Very Probably	Very Probably	No			OS indicators in research evaluation and/or career progression processes	Graduate student (Master, PhD)		University		Uruguay	Biochemistry	10-20 years		Masculino
22	ko	Yes	Yes	Yes	No	No	Yes	No	No	No		Yes	No		Yes		Very Probably	Definitely	Very Probably	Definitely	Definitely	Definitely	Definitely	No			research reputation; collaboration (e.g., joint research, co-authorship)	Researcher		Government agency		Korea, Rep.	Information Science	> 20 years		F
23	ko	Yes	No	Yes	No	No	No	No	No	No		No	N/A		No		Possibly	Very Probably	Possibly	Possibly	Probably Not	Possibly	Possibly	No			OS indicators in research evaluation and/or career progression processes	Postdoc		Government agency		Korea, Rep.	Scientometrics; Text Mining	< 5 years
26	ko	Yes	No	Yes	No	Yes	Yes	No	No	No		No	N/A		No		Possibly	Definitely	Possibly	Definitely	Very Probably	Very Probably	Very Probably	No			OS indicators in research evaluation and/or career progression processes; research reputation	Researcher		Research institute		Korea, Rep.	Machine Learning; Computer Science; Data Science	5-10 years		F
28	es	Yes	Yes	Yes	No	Yes	No	Yes	No	No		Yes	No		No		Possibly	Definitely	Very Probably	Definitely	Very Probably	Definitely	Very Probably	No				Researcher		Research institute		Uruguay	Biology	5-10 years		Masculino
28	ko	Yes	No	Yes	No	No	No	No	No	No		Yes	No		Yes		Very Probably	Definitely	Very Probably	Very Probably	Possibly	No opinion	No opinion	Yes			OS indicators in research evaluation and/or career progression processes	Researcher		Research institute		Korea, Rep.	Information Science	> 20 years		M
29	ko	Yes	No	Yes	No	No	No	No	No	No		Yes	No		No		Possibly	Definitely	Very Probably	Definitely	Definitely	Definitely	Definitely	No			OS indicators in research evaluation and/or career progression processes; awards/bonuses; funding/grants for OS activities	Graduate student (Master, PhD)		Research institute		Korea, Rep.	Science and Technology Management; Climate Change Policy; Horticulture	5-10 years		F
30	ko	Yes	No	Yes	No	No	No	No	No	No		Yes	No		Yes		Possibly	Possibly	Possibly	Possibly	Very Probably	Possibly	Possibly	No				Researcher		Research institute		Korea, Rep.	Open Access	< 5 years
33	ko	Yes	No	No	No	No	No	Yes	No	No		Yes	No		Yes		No opinion	Very Probably	Possibly	Very Probably	Possibly	Possibly	Very Probably	No				Policy officer		Research institute		Korea, Rep.	Science and Technology Policy; Industrial Engineering; North Korean Studies	10-20 years		M
34	es	Yes	Yes	Yes	No	Yes	Yes	Yes	Yes	No		Yes	Yes		No		Definitely	Very Probably	No opinion	Definitely	Definitely	Definitely	Definitely	No			OS indicators in research evaluation and/or career progression processes	Other, please specify in the comment box		Research institute		Argentina	Biodiversity Informatics; Botany; Biological Collections; Primary Biodiversity Data	5-10 years		Femenino
36	ko	Yes	No	Yes	No	No	No	No	No	No		No	N/A		No		Probably Not	Possibly	Possibly	Very Probably	Possibly	Possibly	No opinion	No			research reputation; OS indicators in research evaluation and/or career progression processes	Researcher		Research institute		Korea, Rep.	Technology Management; Data Science; Technology Policy	< 5 years		M
37	ko	Yes	No	Yes	No	No	No	No	No	No		No	N/A		Yes		Very Probably	Very Probably	Very Probably	Very Probably	Very Probably	Very Probably	Very Probably	No			collaboration (e.g., joint research, co-authorship)	Data specialist		Research institute		Korea, Rep.	Technology Management; Science Policy	10-20 years		M
39	en	Yes	Yes	Yes	No	No	Yes	Yes	No	No		Yes	No		Yes		Possibly	Definitely	Very Probably	Definitely	Possibly	Definitely	No opinion	Yes			championships/contests; awards/bonuses; OS indicators in research evaluation and/or career progression processes; capacity building for OS (e.g., training, raising awareness, provision of IT tools)	Researcher		Research institute		France	Medicine; Genetics; Ethics	> 20 years		F
41	es	Yes	No	No	No	No	No	No	No	Yes		No	N/A		No		Definitely No	Definitely No	No opinion	Possibly	Definitely No	Probably Not	Possibly	No			OS indicators in research evaluation and/or career progression processes; funding/grants for OS activities; awards/bonuses	Graduate student (Master, PhD)		University		Uruguay	Biology	5-10 years		femenino
42	es	Yes	No	Yes	No	No	Yes	Yes	Yes	No		Yes	No		No		Definitely	Definitely	Very Probably	Definitely	Definitely	Definitely	Definitely	No			OS indicators in research evaluation and/or career progression processes; funding/grants for OS activities	Professor		University		Argentina	International; Environment; Humanities	10-20 years
43	ko	Yes	Yes	Yes	No	No	No	No	No	No		Yes	No		No		Very Probably	Possibly	Definitely	Very Probably	Possibly	Definitely	Definitely	No			OS indicators in research evaluation and/or career progression processes	Researcher		Research institute		Korea, Rep.	Computational Materials Science	5-10 years		M
44	es	Yes	No	No	No	No	No	No	Yes	No		Yes	Yes		No		Probably Not	Definitely	Very Probably	Very Probably	Possibly	Very Probably	Very Probably	No			authorship/contributorship	Data specialist		University		Colombia	Engineering	10-20 years		Femenino
44	ko	Yes	No	Yes	No	Yes	No	No	No	No		Yes	No		Yes		Probably Not	Possibly	Possibly	Possibly	Probably Not	Probably Not	Possibly	No			awards/bonuses; funding/grants for OS activities; collaboration (e.g., joint research, co-authorship)	Researcher		Government agency		Korea, Rep.	Library and Information Science; Data Management	< 5 years
45	ko	Yes	No	No	No	No	No	No	No	Yes		No	N/A		Yes		Probably Not	Probably Not	Probably Not	Very Probably	Probably Not	Definitely	Definitely	No				Graduate student (Master, PhD)		Research institute		Korea, Rep.	Science & Technology Policy	< 5 years		F
47	ko	Yes	No	No	No	No	No	Yes	Yes	No		Yes	No		Yes		Very Probably	Very Probably	Very Probably	Definitely	Very Probably	Very Probably	Very Probably	No			contribution to ‘good’ science, research quality and integrity	Graduate student (Master, PhD)		Research institute		Korea, Rep.	Science and Technology; Science Policy	< 5 years		M
48	ko	Yes	Yes	Yes	No	No	Yes	No	No	No		No	N/A		Yes		Definitely	Definitely	Possibly	Definitely	Definitely	Possibly	Possibly	No			awards/bonuses; collaboration (e.g., joint research, co-authorship); funding/grants for OS activities	Postdoc		Research institute		Korea, Rep.	Data Science; Fluid Mechanics; Environmenrtal Engineering	5-10 years		M
49	es	Yes	Yes	Yes	Yes	Yes	No	No	Yes	No		Yes	No		Yes		Possibly	Definitely	Possibly	Possibly	Possibly	Very Probably	Very Probably	No				Other, please specify in the comment box		Other, please specify		Argentina	Academic Communications; Social Sciences	> 20 years		femenino
50	ko	Yes	No	No	No	Yes	Yes	No	Yes	No		Yes	Yes		Yes		Definitely	Definitely	Definitely	Definitely	Definitely	Definitely	Definitely	No			OS indicators in research evaluation and/or career progression processes	Researcher		Research institute		Korea, Rep.	Computer Science; Statistics	> 20 years		M
51	ko	Yes	No	No	No	No	No	No	No	Yes		No	N/A		No		No opinion	No opinion	No opinion	No opinion	No opinion	No opinion	No opinion	No				Graduate student (Master, PhD)		Research institute		Korea, Rep.	Economics	< 5 years		M
52	ko	Yes	No	Yes	No	Yes	No	No	No	No		Yes	Yes		Yes		Possibly	Possibly	Possibly	Very Probably	Possibly	Possibly	Possibly	No			OS indicators in research evaluation and/or career progression processes; research reputation	Researcher		Research institute		Korea, Rep.	Geological; Spatial Databases; Data Science	> 20 years		M
53	es	Yes	No	No	No	No	No	No	No	Yes		No	N/A		Yes		Very Probably	Very Probably	Very Probably	Very Probably	Very Probably	Very Probably	Very Probably	No				Other, please specify in the comment box		International organisation		Switzerland	Physics	< 5 years		Mujer
54	ko	Yes	No	No	No	Yes	No	No	No	No		No	N/A		No		Possibly	Possibly	Probably Not	Definitely	Very Probably	No opinion	Very Probably	No			acknowledgement/citation; collaboration (e.g., joint research, co-authorship)	Data specialist		Research institute		Korea, Rep.	Bioinformatics	5-10 years		M
55	en	Yes	No	Yes	No	Yes	No	Yes	Yes	No		Yes	Yes		Yes		Definitely	Definitely	Definitely	Definitely	Definitely	Definitely	Definitely	No			research visibility indicators; awards/bonuses	Data specialist		Government agency		United States	Information Science; Data	10-20 years		Female
55	es	Yes	Yes	Yes	Yes	No	Yes	Yes	No	No		No	N/A		Yes		Definitely	Definitely	Definitely No	Possibly	Definitely	Definitely	Definitely	Yes				Policy officer		University		Colombia	Biology; Biotechnology; Engineering	10-20 years		Femenino
57	en	Yes	Yes	Yes	No	Yes	Yes	Yes	Yes	No		Yes	Yes		Yes		Definitely	Definitely	Definitely	Definitely	Definitely	Definitely	Very Probably	Yes			funding/grants for OS activities; OS indicators in research evaluation and/or career progression processes	Professor		University		United States	Computer Science; Biology; Medicine	10-20 years
57	es	Yes	Yes	Yes	No	Yes	Yes	No	No	No		Yes	No		Yes		Very Probably	Definitely	Possibly	Very Probably	Probably Not	Definitely	Possibly	No				Researcher		University		Argentina	Sociology	> 20 years		Femenino
58	en	Yes	Yes	No	No	Yes	Yes	No	No	No		Yes	Yes		Yes		Definitely	Definitely	Definitely	Definitely	Definitely	Definitely	Definitely	No			OS indicators in research evaluation and/or career progression processes; awards/bonuses	Data specialist		University		United States		5-10 years
58	es	Yes	Yes	Yes	Yes	No	No	Yes	No	No		No	N/A		Yes		Very Probably	Definitely	Very Probably	No opinion	Probably Not	Definitely	Possibly	No				Researcher		Research institute		Argentina	sociology; Education	5-10 years		Masculino
59	en	Yes	Yes	Yes	No	Yes	Yes	Yes	No	No		Yes	Yes		No		Very Probably	Definitely	No opinion	Definitely	Possibly	Very Probably	Probably Not	No			research visibility indicators; OS indicators in research evaluation and/or career progression processes	Researcher		University		France	Ecology; Statistics; Marine Biology	10-20 years		female
60	en	Yes	No	No	No	Yes	No	Yes	No	No		Yes	No		Yes		Very Probably	Very Probably	Possibly	Definitely	Possibly	Very Probably	Possibly	No			OS indicators in research evaluation and/or career progression processes; authorship/contributorship; CRediT taxonomy	Policy officer		University		United States	Service Design; IT; Product Management	10-20 years
60	es	Yes	No	Yes	No	No	Yes	Yes	No	No		No	N/A		Yes		No opinion	Definitely	Very Probably	Very Probably	Definitely	Definitely	Very Probably	No			OS indicators in research evaluation and/or career progression processes; funding/grants for OS activities	Researcher		Government agency		Argentina	Sociology; anthropology	> 20 years		Mujer
61	en	Yes	No	Yes	No	Yes	No	No	Yes	No		Yes	Yes		No		Very Probably	Definitely	Very Probably	Definitely	Very Probably	Possibly	Very Probably	No			OS indicators in research evaluation and/or career progression processes; funding/grants for OS activities	Data specialist		Other, please specify		Sweden	Environmental and Earth Sciences	10-20 years		female
61	es	No	No	Yes	No	No	No	Yes	No	No		No	N/A		No		No opinion	Very Probably	Very Probably	Very Probably	Very Probably	Definitely	No opinion	No				Researcher		Research institute		Argentina	History	10-20 years		FEMENINO
62	en	Yes	No	No	No	Yes	No	Yes	Yes	No		Yes	Yes		No		No opinion	Definitely	Possibly	Definitely	Definitely	Definitely	Possibly	Yes			OS indicators in research evaluation and/or career progression processes; funding/grants for OS activities	Data specialist		NGO / NPO		United States	Oceanography	10-20 years
62	es	No	No	Yes	No	No	Yes	Yes	Yes	No		No	N/A		No		No opinion	Definitely	No opinion	Possibly	Definitely	Definitely	Definitely	No			OS indicators in research evaluation processes	Researcher		Government agency		Argentina	Social Psychology; Community Psychology; Mental Health; Drug Abuse	5-10 years		mujer cis
63	es	Yes	Yes	Yes	No	Yes	Yes	Yes	No	No		Yes	No		No		Definitely	Very Probably	Probably Not	Very Probably	Very Probably	Definitely	Possibly	No				Researcher		Government agency		Argentina	Palaeontology; Anatomy	10-20 years		femenino
65	en	Yes	No	Yes	No	No	No	Yes	No	No		No	N/A		No		Definitely	Definitely	Probably Not	Definitely	No opinion	Possibly	Probably Not	Yes			funding/grants for OS activities; awards/bonuses	Policy officer		University		United States	Mechanical Engineering; Digital Learning	10-20 years		male
65	es	Yes	Yes	Yes	No	No	No	Yes	Yes	No		No	N/A		No		Possibly	Definitely	Possibly	Very Probably	Definitely	Definitely	Definitely	No			OS indicators in research evaluation and/or career progression processes; funding/grants for OS activities	Researcher		Government agency		Argentina	Environment; History; Geography	10-20 years		Masculino
66	es	Yes	No	Yes	No	No	No	No	No	No		No	N/A		Yes		No opinion	Definitely No	No opinion	No opinion	Definitely	Definitely	Possibly	No			OS indicators in research evaluation and/or career progression processes	Researcher		Research institute		Argentina	Archaeology	> 20 years		masculino
66	ko	Yes	No	Yes	No	No	No	No	No	No		No	N/A		No		Possibly	Possibly	Possibly	Very Probably	Possibly	Possibly	Very Probably	No			capacity building for OS (e.g., training, raising awareness, provision of IT tools); support through regulations and policy mandates	Policy officer		Research institute		Korea, Rep.	Library and Information Science	> 20 years		F
67	ko	Yes	No	Yes	No	Yes	No	No	No	No		Yes	Yes		Yes		Possibly	Very Probably	Possibly	Possibly	Possibly	Possibly	Possibly	No			OS indicators in research evaluation and/or career progression processes	Researcher		Research institute		Korea, Rep.	Mobile Communication; Computer Science; Library and Information Science	> 20 years		M
68	ko	No	No	Yes	No	No	No	No	Yes	No		Yes	No		No		No opinion	No opinion	No opinion	No opinion	No opinion	No opinion	No opinion	No			OS indicators in research evaluation and/or career progression processes; research reputation	Researcher		Research institute		Korea, Rep.	Computer Science; Health Informatics	> 20 years		M
71	ko	Yes	No	No	No	No	No	No	No	Yes		Yes	No		No		Probably Not	Definitely	Probably Not	Definitely	Very Probably	Possibly	Probably Not	No			acknowledgement/citation; research reputation	Researcher		Research institute		Korea, Rep.	Education	< 5 years		F
73	ko	Yes	Yes	No	No	No	No	No	No	No		No	N/A		No		Probably Not	No opinion	Probably Not	Probably Not	Very Probably	Very Probably	Possibly	No			acknowledgement/citation; OS indicators in research evaluation and/or career progression processes	Researcher		Research institute		Korea, Rep.	Bioinformatics	5-10 years		M
76	ko	Yes	No	No	No	Yes	No	No	No	No		Yes	No		No		Very Probably	Very Probably	Very Probably	Very Probably	Possibly	Possibly	Possibly	No			OS indicators in research evaluation and/or career progression processes	Researcher		Research institute		Korea, Rep.	Physics	10-20 years		F
79	en	Yes	Yes	Yes	No	Yes	No	Yes	Yes	No		Yes	Yes		Yes		Very Probably	Definitely	Very Probably	Definitely	Possibly	Definitely	Definitely	Yes				Policy officer		Research institute		Germany	Natural Sciences			Male
80	en	No	No	No	Yes	Yes	No	No	Yes	No		No	N/A		No		Possibly	Definitely	Definitely	Definitely	Definitely	Definitely	Definitely	No			funding/grants for OS activities; awards/bonuses	Graduate student (Master, PhD)		University		Nigeria	Computer Science	5-10 years		M
83	en	Yes	Yes	Yes	Yes	Yes	Yes	Yes	No	No		Yes	No		No		Definitely	Possibly	Definitely	Definitely	Possibly	Possibly	Possibly	No			OS indicators in research evaluation and/or career progression processes	Professor		University		United States	Psychology	10-20 years		Woman
84	ko	No	No	No	No	No	No	No	No	Yes		No	N/A		No		Possibly	Possibly	Possibly	Possibly	Possibly	Possibly	Possibly	No				Software engineer		Government agency		Korea, Rep.	Computer Science	10-20 years		M
85	ko	Yes	No	No	No	Yes	No	No	No	No		Yes	Yes		No		Possibly	Possibly	Very Probably	Possibly	Very Probably	Possibly	Very Probably	No			OS indicators in research evaluation and/or career progression processes; collaboration (e.g., joint research, co-authorship)	Researcher		Research institute		Korea, Rep.	Physics; Bioinformatics	> 20 years		F
87	en	Yes	Yes	Yes	No	Yes	Yes	No	Yes	No		Yes	Yes		Yes		Very Probably	Very Probably	No opinion	Very Probably	Possibly	Probably Not	Probably Not	No			funding/grants for OS activities; OS indicators in research evaluation and/or career progression processes	Data specialist		Research institute		Spain	Information Science; Knowledge Management; Business Intelligence; Research Data Management	10-20 years		Female
91	ko	Yes	Yes	Yes	No	No	No	Yes	No	No		Yes	No		No		Possibly	Definitely	Possibly	Definitely	Very Probably	Possibly	Possibly	No			OS indicators in research evaluation and/or career progression processes	Researcher		Research institute		Korea, Rep.	Science and Technology Policy; Scientometrics; Network Analysis	> 20 years		M
93	en	Yes	Yes	No	No	Yes	Yes	Yes	No	No		Yes	No		Yes		Definitely	Very Probably	Possibly	Very Probably	Definitely	Definitely	Very Probably	No				Professor		University		France	Earth Science	10-20 years
95	en	Yes	Yes	Yes	No	Yes	Yes	Yes	No	No		Yes	No		Yes		Very Probably	Very Probably	Definitely	Definitely	Very Probably	Definitely	Possibly	No			funding/grants for OS activities; OS indicators in research evaluation and/or career progression processes	Researcher		Government agency		Italy	Earth Science	10-20 years		female
97	en	Yes	No	Yes	No	Yes	No	No	No	No		Yes	Yes		Yes		Definitely Not	Very Probably	Very Probably	Very Probably	Probably Not	Very Probably	Possibly	No			capacity building for OS (e.g., training, raising awareness, provision of IT tools)	Other, please specify in the comment box		Government agency		United States	Geoscience	> 20 years
98	en	No	No	No	No	No	No	Yes	No	No		Yes	N/A		No		Definitely	Definitely	Definitely	Definitely	Definitely	Definitely	Definitely	No				Other, please specify in the comment box		Other, please specify		United States	Physics	> 20 years		male
99	en	Yes	No	No	No	No	No	No	No	Yes		No	N/A		No		Very Probably	Definitely	Probably Not	Very Probably	Very Probably	Definitely	Very Probably	No			OS indicators in research evaluation and/or career progression processes	Other, please specify in the comment box		Government agency		United States	Atmospheric Science; Statistics; Energy Engineering	> 20 years		Male
100	en	Yes	Yes	No	No	No	No	Yes	No	No		Yes	No		Yes		Very Probably	Very Probably	Very Probably	Definitely	Definitely	Definitely	Very Probably	No			OS indicators in research evaluation and/or career progression processes	Graduate student (Master, PhD)		University		United States	Information Science	< 5 years		Female
101	en	Yes	No	Yes	No	Yes	Yes	No	No	No		Yes	No		Yes		Definitely Not	Probably Not	Possibly	Definitely	Possibly	Definitely	Possibly	No			OS indicators in research evaluation and/or career progression processes	Other, please specify in the comment box		Government agency		United States	Ecology; Plant Physiology	5-10 years		female
102	en	Yes	Yes	Yes	No	No	No	Yes	No	No		Yes	No		Yes		Possibly	Definitely	Possibly	Definitely	Definitely	Definitely	Possibly	Yes			funding/grants for OS activities	Researcher		Research institute		United States	Planetary Geology; Remote Sensing; Hydrology	10-20 years		Female
103	en	Yes	Yes	Yes	No	Yes	Yes	Yes	No	No		No	N/A		Yes		Possibly	Definitely	Probably Not	Very Probably	Very Probably	Definitely	Very Probably	No			awards/bonuses	Postdoc		University		United States	Plasma Physics; Space Physics	5-10 years		male
106	en	Yes	Yes	Yes	No	Yes	No	Yes	Yes	No		Yes	No		Yes		Definitely	Definitely	Definitely	Definitely	Definitely	Possibly	Possibly	No			OS certifications/badges	Researcher		University		Czech Republic	Earth Science; Informatics	> 20 years		male
109	en	Yes	Yes	Yes	No	Yes	Yes	Yes	Yes	No		Yes	Yes		Yes		Possibly	Very Probably	Probably Not	Very Probably	Very Probably	Very Probably	Possibly	No			OS indicators in research evaluation and/or career progression processes	Professor		University		United States	Geoscience; Climate Modeling; Paleoclimate	> 20 years		male
111	ko	Yes	No	No	No	No	No	No	No	Yes		Yes	No		Yes		Possibly	Very Probably	Possibly	Possibly	Possibly	Possibly	Possibly	No			OS indicators in research evaluation and/or career progression processes; funding/grants for OS activities	Postdoc		Research institute		Korea, Rep.	Technology Management; Mechanical Engineering	5-10 years		M
112	ko	Yes	No	Yes	No	Yes	No	No	No	No		Yes	No		Yes		Definitely Not	Definitely Not	Definitely Not	Definitely Not	Possibly	Possibly	Possibly	No			research reputation	Researcher		Research institute		Korea, Rep.	Computer Science; Information Services; Software Engineering	> 20 years
113	ko	Yes	No	No	No	No	No	No	No	Yes		Yes	No		Yes		Possibly	Definitely	Very Probably	Very Probably	Very Probably	Possibly	Possibly	No			support through regulations and policy mandates	Researcher		Research institute		Korea, Rep.	Information Science	5-10 years		M
114	ko	Yes	No	Yes	No	No	No	No	No	No		No	N/A		Yes		Very Probably	Very Probably	Very Probably	Very Probably	Very Probably	Very Probably	Very Probably	No				Researcher		Government agency		Korea, Rep.	Computer Science	> 20 years		M
115	ko	Yes	No	No	No	No	No	Yes	No	No		Yes	Yes		Yes		Very Probably	Very Probably	Possibly	Very Probably	Very Probably	Very Probably	Very Probably	No				Researcher		Research institute		Korea, Rep.	Environment; Science and Technology Policy	5-10 years		F
119	ko	No	No	No	No	No	No	No	No	Yes		No	N/A		No		Possibly	Possibly	Possibly	Possibly	Possibly	Possibly	Possibly	No			OS indicators in research evaluation and/or career progression processes	Graduate student (Master, PhD)		Government agency		Korea, Rep.	Data Science	< 5 years		F
121	ko	Yes	No	No	No	No	No	Yes	No	No		Yes	No		Yes		Definitely	Definitely	Definitely	Definitely	Very Probably	Very Probably	Possibly	No			OS indicators in research evaluation and/or career progression processes	Researcher		Research institute		Korea, Rep.	Computer Science; Information Engineering	> 20 years		F
122	ko	Yes	No	No	No	No	No	No	Yes	No		No	N/A		Yes		Possibly	Possibly	Possibly	Possibly	Possibly	Possibly	Possibly	No			awards/bonuses; research reputation	Researcher		Research institute		Korea, Rep.	Mechanical Engineering	5-10 years		M
133	ko	Yes	No	No	No	No	No	No	No	Yes		Yes	No		No		Possibly	Very Probably	Possibly	Possibly	Possibly	Possibly	Possibly	No			funding/grants for OS activities	Researcher		Research institute		Korea, Rep.	Computer Science; AI; Databases	10-20 years		남
134	ko	Yes	No	No	No	Yes	No	No	No	No		Yes	No		No		Very Probably	Definitely	Very Probably	Definitely	Very Probably	Very Probably	Very Probably	No			research reputation; funding/grants for OS activities; awards/bonuses	Policy officer		Government agency		Korea, Rep.	Computer Science; Archival Science	5-10 years		여
135	en	Yes	Yes	Yes	No	No	No	Yes	No	No		Yes	No		Yes		Possibly	Very Probably	Possibly	Very Probably	Very Probably	Very Probably	Very Probably	No				Other, please specify in the comment box		University		United States	Open Access; Copyright; Author Rights	5-10 years
137	en	Yes	Yes	Yes	No	Yes	No	Yes	No	No		Yes	No		Yes		Definitely	Definitely		Definitely		Definitely	Definitely	No				Researcher		Research institute		United States	Geographic Information Science; Earth Observation; Computer Science	> 20 years		female
138	en	Yes	Yes	Yes	No	Yes	Yes	Yes	Yes	No		Yes	Yes		Yes		Definitely	Definitely	Possibly	Definitely	Definitely	Very Probably	Possibly	No			OS indicators in research evaluation and/or career progression processes	Researcher		Research institute		United States	Climate Science; Climate Modeling; Atmospheric Science	5-10 years		Female
139	en	Yes	Yes	Yes	No	Yes	Yes	Yes	Yes	No		Yes	Yes		No		Definitely	Definitely	Definitely	Definitely	Definitely	Definitely	Definitely	No			OS indicators in research evaluation and/or career progression processes	Researcher		Other, please specify		United States	Earth Science	10-20 years		Female
140	ko	Yes	No	No	No	Yes	No	No	No	No		Yes	No		No		Definitely	Definitely	Very Probably	Very Probably	Very Probably	Possibly	Possibly	No				Researcher		Research institute		Korea, Rep.	Chemistry; Computer Science; Biotechnology	> 20 years		남
143	en	Yes	Yes	Yes	No	Yes	No	No	No	No		Yes	Yes		Yes		Possibly	Definitely	Possibly	Definitely	Very Probably	Very Probably	Very Probably	Yes				Researcher		Other, please specify		Netherlands	Information Systems; Data Governance	5-10 years		Male
144	en	Yes	Yes	Yes	No	No	Yes	Yes	No	No		Yes	No		N/A		Definitely	Definitely	Definitely	Definitely	Very Probably	Possibly	Very Probably	No			OS indicators in research evaluation and/or career progression processes; research visibility indicators; authorship/contributorship; awards/bonuses	Professor		University		United Kingdom	Law; Library and Information Science	> 20 years		Male
148	en	Yes	Yes	Yes	No	Yes	Yes	Yes	No	No		Yes	No		No		Possibly	Very Probably	Definitely	Very Probably	Possibly	Possibly	Possibly	No			OS indicators in research evaluation and/or career progression processes	Other, please specify in the comment box		University		New Zealand	Biology; Computer Science	< 5 years
149	en	Yes	Yes	Yes	No	Yes	Yes	Yes	No	No		Yes	Yes		Yes		Possibly	Very Probably	Possibly	Definitely	Very Probably	Very Probably	Probably Not	No				Researcher		Research institute		Netherlands	Sociology	5-10 years		female
150	en	Yes	Yes	No	No	Yes	Yes	Yes	Yes	No		Yes	Yes		No		Definitely	Very Probably	Very Probably	Definitely	Definitely	Definitely	Very Probably	No			OS indicators in research evaluation and/or career progression processes; authorship/contributorship	Researcher		University		France	Ecology	10-20 years		female
152	en	Yes	No	Yes	No	Yes	No	No	No	No		Yes	Yes		No		Very Probably	Definitely	Definitely	Definitely	Very Probably	Possibly	Possibly	Yes			funding/grants for OS activities; OS indicators in research evaluation and/or career progression processes	Researcher		University		Lithuania	Political Sociology	10-20 years		male
153	en	Yes	Yes	Yes	No	Yes	Yes	Yes	No	No		Yes	No		No		Very Probably	Definitely	Very Probably	Definitely	Definitely	Definitely	Definitely	No				Researcher		University		Spain	Biolaw	> 20 years		Female
154	en	No	No	No	No	No	No	No	No	Yes		No	N/A		No		Possibly	Very Probably	Probably Not	Probably Not	Definitely	Probably Not	Very Probably	No			research visibility indicators	Researcher		University		Lithuania	Media and Communication Studies; e-Democracy	10-20 years		Male
157	en	Yes	Yes	Yes	No	Yes	Yes	Yes	Yes	No		Yes	No		Yes		Possibly	Definitely	Very Probably	Definitely	Definitely	Definitely	Possibly	Yes			OS indicators in research evaluation and/or career progression processes	Researcher		University		Luxembourg	Systems Biomedicine; Bioinformatics	10-20 years
162	en	Yes	No	No	No	Yes	Yes	No	No	No		Yes	No		No		Very Probably	Very Probably	Very Probably	Definitely	Very Probably	Very Probably	Very Probably	No			research visibility indicators	Researcher		NGO / NPO		Germany	Psychology; Education; Computer Science	< 5 years		Female
164	en	Yes	No	Yes	Yes	No	Yes	Yes	No	No		No	N/A		No		No opinion	Definitely	Definitely	Very Probably	Definitely	Very Probably	No opinion	No			OS indicators in research evaluation and/or career progression processes; funding/grants for OS activities; awards/bonuses; research visibility indicators; authorship/contributorship	Researcher		Research institute		France	Epidemiology; Public Health	10-20 years
165	en	Yes	No	Yes	No	No	No	No	No	No		No	N/A		No		Possibly	Definitely	Possibly	Definitely	Definitely	Definitely	Possibly	No			research visibility indicators; OS indicators in research evaluation and/or career progression processes; authorship/contributorship	Researcher		Research institute		France	Epidemiology; Biostatistics	5-10 years		F
166	en	Yes	No	Yes	Yes	Yes	Yes	No	Yes	No		Yes	Yes		No		Possibly	Very Probably	Definitely	Very Probably	Definitely	Very Probably	Possibly	No			research visibility indicators; OS indicators in research evaluation and/or career progression processes; authorship/contributorship	Postdoc		Research institute		France	Epidemiology; Biostatistics; Pharmacoepidemiology	5-10 years		female
168	en	No	No	No	No	No	No	No	No	Yes		No	N/A		No		No opinion	Definitely	Definitely	No opinion	No opinion	No opinion	No opinion	No				Other, please specify in the comment box		Other, please specify		France	Statistics; Public Health	10-20 years		Male
170	en	Yes	No	Yes	No	No	No	Yes	No	No		Yes	No		Yes		Probably Not	Very Probably	Very Probably	Very Probably	Very Probably	Very Probably	No opinion	Yes			OS indicators in research evaluation and/or career progression processes; research visibility indicators; capacity building for OS (e.g., training, raising awareness, provision of IT tools)	Postdoc		University		Finland	Social Science	10-20 years
172	en	Yes	Yes	Yes	No	No	No	Yes	Yes	No		Yes	No		No		Very Probably	Definitely	Very Probably	Possibly	Very Probably	Definitely	Possibly	No			OS indicators in research evaluation and/or career progression processes; funding/grants for OS activities; awards/bonuses	Researcher		Research institute		France	Ethics and Law	10-20 years		Male
173	en	Yes	Yes	No	No	No	No	Yes	No	No		No	N/A		Yes		Very Probably	Definitely	Probably Not	Very Probably	Possibly	Definitely	Possibly	No				Data specialist		Research institute		France	Epidemiology	5-10 years
174	en	Yes	Yes	No	No	No	No	No	Yes	No		Yes	No		Yes		Possibly	Possibly	Possibly	Very Probably	Probably Not	Probably Not	Possibly	No				Graduate student (Master, PhD)		University		France	Law	< 5 years		féminin
177	en	No	No	No	Yes	No	No	No	No	No		No	N/A		N/A		Probably Not	Very Probably	Definitely	Possibly	Very Probably	Possibly	No opinion	No				Data specialist		Research institute		France	Epidemiology; Public Health	10-20 years		female
179	en	Yes	No	Yes	No	No	Yes	Yes	No	No		Yes	No		Yes		Possibly	Very Probably	Probably Not	Very Probably	Very Probably	Definitely	Very Probably	No			OS indicators in research evaluation and/or career progression processes	Professor		University		Estonia	Law	> 20 years		Female
180	en	Yes	Yes	No	No	Yes	Yes	Yes	No	No		Yes	No		No		Definitely	Definitely	Definitely	Definitely	Definitely	Definitely	Possibly	No			OS indicators in research evaluation and/or career progression processes	Professor		University		Serbia	Computer Science	10-20 years		male
183	en	Yes	Yes	Yes	Yes	Yes	Yes	Yes	Yes	No		Yes	Yes		Yes		Definitely	Definitely	Definitely	Definitely	Definitely	Definitely	Possibly	No				Other, please specify in the comment box		NGO / NPO		Lithuania	Multidisciplinary	> 20 years
184	en	Yes	No	Yes	Yes	Yes	Yes	Yes	No	No		No	N/A		No		Possibly	Possibly	Definitely	Very Probably	Very Probably	Definitely	Possibly	No			research visibility indicators; OS indicators in research evaluation and/or career progression processes	Professor		University		France	Epidemiology	< 5 years		Male
185	en	Yes	Yes	Yes	No	No	No	No	No	No		No	N/A		Yes		Possibly	Definitely	Probably Not	Possibly	Definitely	Definitely	Definitely	No			funding/grants for OS activities	Graduate student (Master, PhD)		University		Belgium	Computer Science; Computer Vision; Machine Learning	5-10 years		male
186	en	No	No	No	No	No	No	No	No	Yes		No	N/A		No		Very Probably	Possibly	Possibly	Very Probably	Very Probably	Very Probably	Very Probably	No			capacity building for OS (e.g., training, raising awareness, provision of IT tools)	Graduate student (Master, PhD)		Research institute		France	Epidemiology; Nutrition; Medecine	< 5 years		F
187	en	Yes	Yes	Yes	No	Yes	Yes	Yes	Yes	No		Yes	Yes		Yes		Very Probably	Possibly	Very Probably	Definitely	Possibly	Possibly	Probably Not	No			OS indicators in research evaluation and/or career progression processes	Postdoc		University		Netherlands	Computer Science; Physics; Biology; Chemistry	10-20 years
188	en	Yes	No	No	No	Yes	No	No	No	No		Yes	No		Yes		Possibly	Definitely	Very Probably	Definitely	Definitely	Very Probably	Possibly	Yes			research visibility indicators; OS indicators in research evaluation and/or career progression processes; authorship/contributorship	Other, please specify in the comment box		Government agency		France	Bioinformatics	< 5 years		female
189	en	No	No	No	Yes	No	No	No	No	No		No	N/A		N/A		Probably Not	Definitely	Very Probably	Possibly	Very Probably	Possibly	Possibly	No			funding/grants for OS activities; awards/bonuses; research visibility indicators; OS indicators in research evaluation and/or career progression processes; authorship/contributorship	Researcher		Research institute		France	Medicine	5-10 years		Male
191	en	Yes	Yes	No	No	Yes	Yes	Yes	Yes	No		Yes	Yes		No		Possibly	Possibly	Very Probably	Definitely	Possibly	Very Probably	Possibly	No			OS indicators in research evaluation and/or career progression processes	Professor		Research institute		France	Social Science; Medicine	> 20 years		woman
193	en	No	Yes	No	No	No	Yes	No	No	No		No	N/A		No		Definitely	Definitely	Very Probably	Very Probably	Possibly	Definitely	No opinion	No			funding/grants for OS activities; awards/bonuses	Graduate student (Master, PhD)		University		France	Epidemiology	< 5 years		female
196	en	Yes	Yes	Yes	No	Yes	Yes	No	No	No		Yes	Yes		No		Definitely	Definitely	Possibly	Definitely	Possibly	No opinion	No opinion	No			OS indicators in research evaluation and/or career progression processes	Researcher		Research institute		France	Bioinformatics; Genomics	10-20 years		male
197	en	Yes	Yes	Yes	Yes	Yes	Yes	Yes	Yes	No		Yes	Yes		Yes		Possibly	Possibly	Very Probably	Definitely	Possibly	Definitely	Very Probably	No			OS indicators in research evaluation and/or career progression processes	Researcher		Other, please specify		Germany	Informatics; Engineering; Chemistry	> 20 years		Male
198	en	Yes	No	Yes	No	No	No	No	No	No		Yes	No		No		Definitely	Definitely	Definitely	Definitely	Definitely	Very Probably	Very Probably	No				Professor		University		Croatia	Medicine	> 20 years		M
199	en	Yes	Yes	No	No	Yes	No	Yes	No	No		Yes	No		Yes		Possibly	Possibly	Very Probably	Definitely	Definitely	Very Probably	No opinion	No			awards/bonuses; OS indicators in research evaluation and/or career progression processes; research visibility indicators	Policy officer		University		France	Economics; Sustainable Development; Policy Research	5-10 years		Male
200	en	No	No	No	No	No	No	No	No	Yes		No	N/A		Yes		Possibly	Possibly	Possibly	Very Probably	Definitely	Definitely	Very Probably	No				Graduate student (Master, PhD)		University		France	Law	< 5 years
202	en	Yes	No	No	No	No	No	No	No	Yes		Yes	No		Yes									No				Graduate student (Master, PhD)		University		France	Computer Science	< 5 years
203	en	Yes	No	No	No	Yes	No	No	No	No		Yes	Yes		No		Definitely	Definitely	Possibly	Very Probably	Possibly	Very Probably	Possibly	No			OS indicators in research evaluation and/or career progression processes	Data specialist		University		France	Social Sciences; Sociology	10-20 years		F
210	en	Yes	Yes	No	Yes	No	No	Yes	No	No		Yes	No		Yes		Very Probably	Probably Not	Possibly	Probably Not	Possibly	Possibly	Probably Not	No			no specific reward	Professor		University		France	Materials Science	> 20 years		Male
222	en	Yes	No	Yes	No	Yes	No	Yes	No	No		Yes	Yes		No		Very Probably	Very Probably	Possibly	Definitely	Possibly	Very Probably	Possibly	No			funding/grants for OS activities; OS activities included in working hours	Professor		University		Portugal	Chemical Engineering; Catalysis	5-10 years
224	en	Yes	No	No	No	Yes	Yes	Yes	No	No		Yes	Yes		Yes		Very Probably	Possibly	Very Probably	Definitely	Very Probably	Possibly	Possibly	Yes				Researcher		Research institute		Slovenia	Social Sciences	10-20 years		female
226	en	Yes	Yes	No	No	Yes	No	No	No	No		Yes	Yes		Yes		Definitely	Definitely	Very Probably	Definitely	Possibly	Possibly	Probably Not	No			research visibility indicators; OS indicators in research evaluation and/or career progression processes	Data specialist		Research institute		Italy	Computer Science; Data Analysis	10-20 years		Male
227	en	Yes	Yes	Yes	No	No	No	No	No	No		Yes	No		No		Definitely	Definitely	No opinion	Very Probably	Possibly	Possibly	Possibly	No				Professor		University		Korea, Rep.	Library and Information Science	< 5 years		female
229	en	No	No	No	No	No	No	Yes	No	No		No	N/A		No		Possibly	Possibly	Definitely	Definitely	Possibly	Very Probably	Possibly	No				Graduate student (Master, PhD)		University		Denmark	Public Health	< 5 years
231	en	Yes	Yes	Yes	Yes	Yes	Yes	Yes	Yes	No		Yes	Yes		No		Definitely	Definitely	Very Probably	Very Probably	Probably Not	Possibly	Possibly	No			punishment for 'closed' science	Professor		Government agency		Denmark	Public Health	> 20 years		Male
233	en	Yes	No	No	No	No	No	No	No	Yes		Yes	Yes		Yes		Very Probably	Definitely	Very Probably	Definitely	Very Probably	Probably Not	Possibly	Yes			science as a public good; funding/grants for OS activities	Other, please specify in the comment box		Research institute		Netherlands	Sciences	5-10 years		Why does that matter
236	en	Yes	Yes	Yes	No	Yes	Yes	No	No	No		Yes	No		Yes		Probably Not	Possibly	Very Probably	Very Probably	Possibly	Possibly	Possibly	No				Researcher		University		United Kingdom	Computer Science	10-20 years		Female
238	en	Yes	No	Yes	No	No	Yes	Yes	No	No		Yes	No		Yes		No opinion	Definitely	Probably Not	Very Probably	Definitely	Definitely	Definitely	No			funding/grants for OS activities	Postdoc		University		Belgium	Economic Geography	10-20 years		male
240	en	Yes	Yes	Yes	No	Yes	No	No	No	No		No	N/A		No		Definitely	Definitely	No opinion	Definitely	No opinion	Possibly	Definitely	No			OS indicators in research evaluation and/or career progression processes	Software engineer		University		United States	Epidemiology; Computer Science	< 5 years		Genderqueer
245	en	Yes	No	Yes	No	No	Yes	No	No	No		Yes	N/A		N/A		Definitely Not	Possibly	Definitely Not	Possibly	Possibly	Possibly	Probably Not	No				Professor		Government agency		France	Biology	5-10 years
247	en	Yes	Yes	No	Yes	No	Yes	No	No	No		Yes	Yes		No		Possibly	Definitely	Definitely	Definitely	Definitely	Possibly	Possibly	No			research visibility indicators; OS indicators in research evaluation and/or career progression processes	Researcher		Research institute		France	Public Health	10-20 years		f
248	en	Yes	No	No	No	No	No	No	No	Yes		Yes	No		Yes			Definitely	Very Probably	Definitely	Possibly	Definitely	Possibly	No				Professor		University		France	Biostatistic	> 20 years		F
249	en	Yes	Yes	No	No	Yes	Yes	No	No	No		Yes	No		N/A		No opinion	Definitely	No opinion	Definitely	Definitely	Definitely	Possibly	Yes			no specific reward	Researcher		Government agency		France	Microbiology	> 20 years
250	en	Yes	Yes	Yes	No	No	Yes	Yes	No	No		No	N/A		Yes		Very Probably	Definitely	Very Probably	No opinion	Definitely	Definitely	Very Probably	No			OS indicators in research evaluation and/or career progression processes	Professor		Research institute		France	Biology; Medicine	10-20 years		male
251	en	Yes	Yes	Yes	No	No	No	No	No	No		Yes	No		Yes		Definitely	Definitely	Definitely	Definitely	Definitely	Definitely	Very Probably	No			OS indicators in research evaluation and/or career progression processes; funding/grants for OS activities; awards/bonuses	Other, please specify in the comment box		Research institute		France	Neuroscience; Neuroimaging	10-20 years		female
255	en	Yes	Yes	Yes	No	Yes	Yes	No	No	No		Yes	No		Yes		Definitely	Definitely	Definitely	Definitely	Definitely	Definitely	Possibly	Yes			OS indicators in research evaluation and/or career progression processes; funding/grants for OS activitie; awards/bonuses	Researcher		University		France	Immunology; Oncology; Cell Therapy	> 20 years		male
257	en	Yes	No	Yes	No	Yes	Yes	Yes	No	No		Yes	No		Yes		Definitely Not	Very Probably	No opinion	Definitely	Definitely	Definitely	No opinion	No			funding/grants for OS activities	Researcher		Research institute		France	Biology	10-20 years		female
258	en	No	Yes	Yes	No	No	No	No	No	No		No	N/A		Yes		Probably Not	Very Probably	Definitely	Very Probably	Definitely	Very Probably	Very Probably	No			OS indicators in research evaluation and/or career progression processes; funding/grants for OS activities; awards/bonuses	Postdoc		Research institute		France	Epidemiology; Public Health; Psychiatry	5-10 years		woman
263	en	Yes	No	Yes	No	No	No	Yes	No	No		No	N/A		Yes		Possibly	Probably Not	Definitely Not	Possibly	Definitely	Definitely	Possibly	No			OS indicators in research evaluation and/or career progression processes	Professor		Research institute		France	Neuroscience; Medicine; Human Neurophysiology	> 20 years		male
264	en	No	No	No	No	No	No	No	No	Yes		No	N/A		No		Possibly	Definitely	Definitely Not	Definitely	Possibly	Possibly	Possibly	No			no specific reward	Researcher		Research institute		France	Biology	> 20 years
265	en	Yes	No	No	No	No	No	No	No	Yes		No	N/A		Yes		Possibly	Possibly	Very Probably	Possibly	Possibly	Definitely	No opinion	Yes			OS indicators in research evaluation and/or career progression processes	Researcher		Research institute		France	Image processing; Medical Imaging; Cardiovascular	10-20 years
269	en	Yes	Yes	Yes	Yes	Yes	No	Yes	No	No		Yes	No		No		Probably Not	Possibly	Definitely	Definitely	Very Probably	Very Probably	Possibly	No				Researcher		Research institute		France	Medical Imaging	10-20 years		male
271	en	Yes	Yes	Yes	Yes	Yes	No	Yes	Yes	No		Yes	Yes		Yes		Very Probably	Very Probably	Definitely	Definitely	Definitely	Definitely	Definitely	Yes			OS indicators in research evaluation and/or career progression processes	Other, please specify in the comment box		Publisher (e.g., scholarly societies)		United States	Data Science; Informatics; Project Management	> 20 years		Female (she/her)
272	en	Yes	No	No	No	Yes	No	No	Yes	No		Yes	Yes		No		Very Probably	Very Probably	Very Probably	Very Probably	Possibly	Definitely	Probably Not	No			research visibility indicators; OS indicators in research evaluation and/or career progression processes; authorship/contributorship	Graduate student (Master, PhD)		University		United States	Paleoclimatology; Oceanography; Climate Science	< 5 years
274	en	Yes	Yes	Yes	Yes	Yes	Yes	No	No	No		Yes	No		Yes		Very Probably	Probably Not	Very Probably	Very Probably	Very Probably	Possibly	Possibly	Yes			capacity building for OS (e.g., training, raising awareness, provision of IT tools)	Researcher		Research institute		France	Public Health; Statistics; Medicine	> 20 years		female
275	en	Yes	No	Yes	No	No	No	Yes	No	No		Yes	No		No		Definitely	Definitely	Definitely	Definitely	Definitely	Definitely	Definitely	No			funding/grants for OS activities; awards/bonuses; research visibility indicators; OS indicators in research evaluation and/or career progression processes; authorship/contributorship	Graduate student (Master, PhD)		University		Brazil	Social Scieces	5-10 years		Female cis
276	en	Yes	Yes	Yes	No	Yes	No	Yes	Yes	No		Yes	No		Yes		Definitely	Definitely	Possibly	Definitely	Possibly	Possibly	Very Probably	Yes			OS indicators in research evaluation and/or career progression processes	Policy officer		University		Netherlands	Earth Sciences; Humanities	5-10 years
278	en	Yes	Yes	No	No	Yes	Yes	No	No	No		Yes	Yes		Yes		Possibly	Possibly	Definitely	Definitely	Possibly	Possibly	Possibly	No				Data specialist		International organisation		Germany	Neuroscience; Data Science	5-10 years
282	en	Yes	Yes	Yes	Yes	Yes	Yes	No	No	No		Yes	Yes		No		Probably Not	Very Probably	Definitely	Definitely	Definitely Not	Probably Not	Probably Not	No			OS indicators in research evaluation and/or career progression processes; funding/grants for OS activities; awards/bonuses	Professor		University		France	Medical Sciences	> 20 years
285	en	Yes	Yes	Yes	No	Yes	Yes	Yes	Yes	No		Yes	Yes		Yes		Possibly	Probably Not	Possibly	Definitely	Definitely	Definitely	Possibly	No				Researcher		University		United States	Earth Science	> 20 years		male
286	en	Yes	Yes	Yes	No	Yes	No	No	No	No		Yes	Yes		Yes		Very Probably	Definitely	Possibly	Definitely	Very Probably	Possibly	No opinion	No				Researcher		Government agency		France	Structural Biology; Immunology; Biophysics	> 20 years		female
287	en	Yes	No	No	No	No	No	No	No	Yes		No	N/A		Yes		Very Probably	Definitely	Definitely	Very Probably	No opinion	Definitely	No opinion	Yes			awards/bonuses; funding/grants for OS activities; OS indicators in research evaluation and/or career progression processes	Graduate student (Master, PhD)		University		United States	Epidemiology; Biostatistics; Health Services Research	5-10 years		Cis female
290	en	Yes	Yes	Yes	Yes	Yes	Yes	Yes	Yes	No		Yes	No		Yes		Definitely	Definitely	Definitely	Definitely	Definitely	Definitely	Definitely	No				Postdoc		University		France	Biology; Computer Science; Social Sciences	5-10 years		non-binary
292	en	Yes	Yes	No	Yes	No	No	Yes	Yes	No		No	N/A		Yes		Very Probably	Definitely	Definitely	Possibly	Possibly	Very Probably	Possibly	No			funding/grants for OS activities; OS indicators in research evaluation and/or career progression processes	Graduate student (Master, PhD)		University		France	Educational Sciences; Social Psychology; Philosophy of Education	< 5 years		Non-binary
293	en	Yes	No	Yes	No	No	Yes	No	No	No		Yes	No		No		Possibly	Definitely	Possibly	Possibly	Definitely	Very Probably	Very Probably	No			OS indicators in research evaluation and/or career progression processes	Researcher		Research institute		India	Health Science; Medicine; Neuroscience	5-10 years		Male
294	en	Yes	No	No	Yes	Yes	Yes	Yes	Yes	No		Yes	Yes		No		Very Probably	Very Probably	Possibly	Very Probably	Very Probably	No opinion	Probably Not	No			OS indicators in research evaluation and/or career progression processes	Other, please specify in the comment box		Research institute		United States	oceanography; informatics	> 20 years
295	en	Yes	Yes	Yes	No	Yes	Yes	Yes	Yes	No		Yes	Yes		Yes		Definitely	Definitely	Definitely	Definitely	Definitely	Definitely	Definitely	No			OS indicators in research evaluation and/or career progression processes; funding/grants for OS activities; research visibility indicators	Professor		Research institute		India	Biology; Computational Biology; Infectious and rare diseases	< 5 years		Female
297	en	Yes	Yes	Yes	Yes	No	Yes	Yes	Yes	No		Yes	Yes		Yes		Definitely	Definitely	Definitely	Definitely	Definitely	Definitely	Definitely	Yes			awards/bonuses; collaboration (e.g., joint research, co-authorship); capacity building for OS (e.g., training, raising awareness, provision of IT tools); research visibility indicators	Researcher		Research institute		France	Citizen Science; Public Health; Network Science	< 5 years
298	en	Yes	Yes	No	No	No	No	Yes	No	No		Yes	No		Yes		Very Probably	Definitely	Probably Not	Very Probably	Very Probably	Definitely	Very Probably	No			OS indicators in research evaluation and/or career progression processes	Other, please specify in the comment box		NGO / NPO		France	Biology	5-10 years		woman
303	en	Yes	No	Yes	Yes	No	No	Yes	No	No		Yes	No		Yes		Definitely	Definitely	Definitely	Definitely	Definitely	Definitely	Definitely	No				Postdoc		Research institute		France	Education; Citizen Science	< 5 years
304	en	Yes	Yes	Yes	No	Yes	Yes	Yes	Yes	No		Yes	Yes		Yes		Possibly	Definitely	No opinion	Definitely	Definitely	Definitely	Probably Not	Yes			OS indicators in research evaluation and/or career progression processes	Researcher		Government agency		United States	Earth Science	> 20 years		male
305	en	Yes	No	No	No	No	No	No	No	Yes		No	N/A		Yes		Probably Not	Definitely	Possibly	Definitely	Definitely	Definitely	Definitely	Yes			OS indicators in research evaluation and/or career progression processes	Graduate student (Master, PhD)		Research institute		France	Psychology	< 5 years		M
306	en	Yes	Yes	No	No	Yes	No	No	No	No		Yes	No		No		Definitely Not	Definitely	Possibly	Definitely	Definitely Not	Definitely Not	Definitely Not	No			OS indicators in research evaluation and/or career progression processes	Researcher		Research institute		France	Electrical Engineering; Physics; Computer Science	10-20 years		Male
307	en	Yes	No	Yes	No	Yes	No	No	No	No		Yes	Yes		Yes		Very Probably	Definitely	Very Probably	Definitely	Definitely	Definitely	Very Probably	Yes			OS indicators in research evaluation and/or career progression processes; funding/grants for OS activities; awards/bonuses	Professor		University		Spain	Linguistics	> 20 years		Female
309	en	Yes	Yes	Yes	No	Yes	Yes	No	Yes	No		Yes	Yes		Yes		Very Probably	Definitely	Definitely	Definitely	Very Probably	Very Probably		Yes			funding/grants for OS activities; OS indicators in research evaluation and/or career progression processes	Researcher		Research institute		Spain	Information Science	10-20 years		woman
310	en	No	No	Yes	No	No	No	Yes	No	No		Yes	No		Yes		Very Probably	Definitely	No opinion	Definitely	Definitely	Very Probably	No opinion	No			OS indicators in research evaluation and/or career progression processes; support through regulations and policy mandates	Researcher		Research institute		France	Health Law	10-20 years		Female
312	en	Yes	Yes	No	Yes	Yes	Yes	Yes	Yes	No		No	N/A		No		Definitely Not	Probably Not	No opinion	No opinion	Definitely Not	Definitely Not	Possibly	No			OS indicators in research evaluation and/or career progression processes	Professor		University		Ireland	Neuroscience; Psychology; Cognitive Science	5-10 years		Female
316	en	Yes	Yes	Yes	No	Yes	Yes	Yes	Yes	No		Yes	No		Yes		Possibly	Definitely	Very Probably	Possibly	Probably Not	Probably Not	Possibly	No			OS indicators in research evaluation and/or career progression processes	Postdoc		University		United Kingdom	Astrophysics	10-20 years
318	en	Yes	Yes	Yes	No	Yes	Yes	No	No	No		Yes	Yes		No		Definitely	Definitely	Very Probably	Definitely	Very Probably	Very Probably	Very Probably	No				Postdoc		International organisation		Chile	Astronomy	10-20 years
319	en	Yes	Yes	Yes	No	No	Yes	Yes	Yes	No		Yes	No		Yes		Very Probably	Possibly	Definitely	Very Probably	Very Probably	Very Probably	Very Probably	No				Researcher		Research institute		Brazil	Biophysics	5-10 years		Male
322	en	Yes	No	No	No	Yes	Yes	Yes	No	No		Yes	Yes		No		Definitely	Possibly	Definitely	Definitely	Definitely	Possibly	Possibly	No			OS indicators in research evaluation and/or career progression processes	Data specialist		Other, please specify		United States	Computer Science; Materials Science; Electrical Engineering	10-20 years
323	en	Yes	No	Yes	Yes	Yes	No	Yes	Yes	No		Yes	Yes		Yes		Possibly	Definitely	Possibly	Definitely	Possibly	Definitely	Possibly	Yes				Other, please specify in the comment box		NGO / NPO		Brazil	Social Sciences	< 5 years		Female cis
325	en	Yes	Yes	Yes	Yes	Yes	No	No	Yes	No		Yes	No		No		Possibly	Definitely Not	Very Probably	Definitely	Probably Not	Definitely	Possibly	No			OS indicators in research evaluation and/or career progression processes	Researcher		University		Serbia	Social Psychology; Health Psychology	< 5 years		Female
327	en	Yes	Yes	Yes	No	Yes	Yes	Yes	Yes	No		Yes	Yes		No		Possibly	Definitely	Possibly	Definitely	Very Probably	Definitely	Very Probably	No			OS indicators in research evaluation and/or career progression processes	Researcher		Research institute		United States	Meteorology	10-20 years		Male
328	en	Yes	No	No	Yes	Yes	No	Yes	Yes	No		Yes	Yes		Yes		Definitely	Definitely	Definitely	Definitely	Definitely	Possibly	Possibly	No			funding/grants for OS activities; awards/bonuses; research visibility indicators; OS indicators in research evaluation and/or career progression processes	Software engineer		Research institute		China	Computer Science	> 20 years
330	en	Yes	Yes	Yes	No	No	No	Yes	No	No		Yes	No		Yes		Definitely	Definitely	Possibly	Very Probably	Definitely	Definitely	Possibly	No			OS indicators in research evaluation and/or career progression processes	Researcher		Publisher (e.g., scholarly societies)		United Arab Emirates	Literature and religion	10-20 years
331	en	Yes	Yes	Yes	No	Yes	Yes	No	Yes	No		Yes	Yes		Yes		Possibly	Definitely	Definitely	Definitely	Definitely	Definitely	Possibly	Yes			authorship/contributorship; acknowledgement/citation	Researcher		Government agency		United States	Earth Science; Social Science; Information Science	10-20 years		male
335	en	Yes	Yes	Yes	Yes	Yes	No	Yes	Yes	No		Yes	Yes		Yes		Very Probably	Definitely	Very Probably	Definitely	Possibly	Definitely	Definitely	No			acknowledgement/citation	Professor		University		United States	Biology	> 20 years		male
336	en	Yes	Yes	Yes	No	Yes	Yes	Yes	Yes	No		Yes	No		No		Probably Not	Possibly	Probably Not	Possibly	Possibly	Very Probably	Possibly	No			capacity building for OS (e.g., training, raising awareness, provision of IT tools)	Professor		University		United States	Biophysics	> 20 years		male
340	ko	Yes	No	Yes	No	No	No	No	No	No		Yes	No		No		Possibly	Very Probably	Possibly	Possibly	Possibly	Possibly	Possibly	No				Researcher		Research institute		Korea, Rep.	Policy Studies	5-10 years		F
343	en	Yes	Yes	Yes	No	Yes	Yes	No	No	No		Yes	No		No		Probably Not	Very Probably	Definitely Not	Possibly	Possibly	Definitely	Definitely	No			OS indicators in research evaluation and/or career progression processes; awards/bonuses; funding/grants for OS activities	Postdoc		University		Brazil	Computer Science; Computational Physics	10-20 years		feminine
344	en	Yes	Yes	No	No	No	No	No	No	No		Yes	No		Yes		Possibly	Possibly	Definitely Not	Possibly	Definitely Not	Possibly	Possibly	No			no specific reward	Researcher		Research institute		France	Computer Science	> 20 years
345	en	Yes	Yes	Yes	No	Yes	Yes	No	Yes	No		Yes	Yes		Yes		Very Probably	Very Probably	Possibly	Definitely	Definitely	Definitely	Very Probably	No			OS indicators in research evaluation and/or career progression processes; support through regulations and policy mandates	Data specialist		University		United States	Environmental Science; Ecology; Oceanography	10-20 years		Femail
346	en	Yes	Yes	Yes	No	Yes	No	Yes	No	No		Yes	Yes		No		Very Probably	Definitely	Very Probably	Definitely	Very Probably	Definitely	No opinion	No			OS indicators in research evaluation and/or career progression processes; authorship/contributorship; awards/bonuses; capacity building for OS (e.g., training, raising awareness, provision of IT tools)	Researcher		Other, please specify		United States	Geoscience; Science policy	10-20 years		Woman
347	en	Yes	Yes	Yes	No	Yes	Yes	Yes	Yes	No		Yes	Yes		Yes		Very Probably	Definitely	Very Probably	Definitely	Very Probably	Definitely	Definitely	No			OS indicators in research evaluation and/or career progression processes	Researcher		Research institute		United States	Wind Energy; Computer Science; Information Science	10-20 years		Male
348	en	Yes	Yes	No	No	No	No	Yes	No	No		Yes	Yes		Yes		Definitely	Definitely	Possibly	Definitely	Definitely	Definitely	Possibly	No			OS indicators in research evaluation and/or career progression processes	Other, please specify in the comment box		University		Ireland	Biology	10-20 years		Female
349	en	Yes	No	Yes	No	Yes	No	Yes	No	No		Yes	Yes		No		Probably Not	Possibly	Possibly	Very Probably	Possibly	Very Probably	Very Probably	Yes				Researcher		University		China	Environmental Science	5-10 years		male
350	en	Yes	Yes	No	No	Yes	No	Yes	Yes	No		Yes	Yes		Yes		Definitely	Definitely	Definitely	Definitely	Definitely	Very Probably	Very Probably	No			OS indicators in research evaluation and/or career progression processes; funding/grants for OS activities	Other, please specify in the comment box		International organisation		Sweden	Neuroscience; Neuroinformatics; Computational Neuroscience	10-20 years		Female
357	en	Yes	Yes	Yes	No	No	Yes	Yes	Yes	No		Yes	No		Yes		Probably Not	Probably Not	Possibly	Very Probably	Possibly	Very Probably	Probably Not	Yes			OS indicators in research evaluation and/or career progression processes	Researcher		Government agency		United States	Physics; Computer Science	10-20 years
359	en	Yes	Yes	No	Yes	Yes	Yes	Yes	No	No		Yes	Yes		No		Very Probably	Very Probably	Definitely	Definitely	Very Probably	Definitely	No opinion	No			awards/bonuses; research visibility indicators; OS indicators in research evaluation and/or career progression processes	Researcher		Government agency		United States	Earth and Life Science; Biomedical Science; Chemical Biology; Computational Science; Cheminformatics	5-10 years		Female
360	en	Yes	Yes	Yes	No	No	No	No	No	No		Yes	No		Yes		Definitely	Definitely	Definitely	Definitely	Definitely	Definitely	Definitely	Yes			OS indicators in research evaluation and/or career progression processes; authorship/contributorship	Other, please specify in the comment box		International organisation		United Kingdom	Biology	10-20 years
361	en	Yes	Yes	Yes	No	Yes	Yes	Yes	Yes	No		Yes	Yes		Yes		Definitely	Definitely	Definitely Not	Possibly	Possibly	Possibly	Possibly	No			no specific reward	Professor		University		Netherlands	Computer Science; Biology; Chemistry	> 20 years		not relevant
362	en	Yes	Yes	Yes	No	Yes	Yes	No	No	No		Yes	No		Yes		Definitely	Definitely	Definitely	Definitely	Definitely	No opinion	No opinion	No				Researcher		University		Ireland	Physics; Chemistry; Materials Science	> 20 years		Male
364	en	Yes	Yes	Yes	Yes	No	Yes	No	No	No		Yes	No		Yes		Very Probably	Very Probably	Very Probably	Very Probably	Definitely	Possibly	Probably Not	No			OS indicators in research evaluation and/or career progression processes; funding/grants for OS activities; awards/bonuses	Professor		University		Turkey	Medicine	10-20 years
365	en	Yes	Yes	Yes	Yes	Yes	Yes	Yes	Yes	No		Yes	Yes		Yes		Possibly	Very Probably	Very Probably	Definitely	Definitely	Definitely	Very Probably	No			OS indicators in research evaluation and/or career progression processes; support through regulations and policy mandates	Data specialist		Government agency		United States	Physics; Materials; Information technology	5-10 years		F
366	en	Yes	Yes	Yes	Yes	Yes	Yes	Yes	No	No		Yes	No		No		Possibly	Possibly	Possibly	Possibly	Probably Not	Possibly	No opinion	No			support through regulations and policy mandates	Professor		University		Canada	Global Health; Behavioural Health Sciences; Bioethics	10-20 years		Female
367	en	Yes	No	Yes	Yes	Yes	No	Yes	No	No		Yes	No		No		Definitely	Very Probably	Definitely	Definitely	Very Probably	Definitely	Very Probably	Yes			OS indicators in research evaluation and/or career progression processes	Software engineer		University		United Kingdom	Psychology; Computer Science	< 5 years		Female
369	en	Yes	Yes	No	No	No	No	Yes	Yes	No		Yes	No		No		Definitely	Definitely	Definitely	Definitely	Definitely	Definitely	Definitely	No			funding/grants for OS activities	Postdoc		University		Nigeria	Medicine	5-10 years		female
370	en	Yes	No	No	No	Yes	No	No	No	No		Yes	Yes		No		Possibly	Very Probably	Definitely	Definitely	Possibly	Very Probably	Very Probably	No			OS indicators in research evaluation and/or career progression processes	Software engineer		Research institute		United States	Software Development; Metadata Management	> 20 years		Female
371	en	Yes	Yes	No	Yes	Yes	No	No	No	No		Yes	No		No		Very Probably	Possibly	Definitely	Definitely	Very Probably	Possibly	Possibly	No			OS indicators in research evaluation and/or career progression processes	Other, please specify in the comment box		University		Germany	Biology	10-20 years		woman
372	en	No	No	No	No	No	No	No	No	Yes		No	N/A		No		Possibly	Possibly	Possibly	Very Probably	Very Probably	Very Probably	Possibly	No				Other, please specify in the comment box		Other, please specify		United Kingdom	Biology; Medicine	10-20 years		Female
373	en	Yes	Yes	Yes	No	Yes	No	No	Yes	No		Yes	Yes		No		Definitely Not	Definitely	Definitely	Definitely	Possibly	Possibly	Possibly	No			OS indicators in research evaluation and/or career progression processes; support through regulations and policy mandates; research visibility indicators	Other, please specify in the comment box		Other, please specify		Germany	Bioinformatics; Systems Medicine; computational modelling	> 20 years
374	en	Yes	Yes	Yes	No	Yes	No	No	No	No		Yes	Yes		Yes		Probably Not	Possibly	Very Probably	Definitely	Very Probably	Definitely	Possibly	No			authorship/contributorship; acknowledgement/citation; OS indicators in research evaluation and/or career progression processes; support through regulations and policy mandates	Data specialist		Government agency		United States	Ecology; geography; Environmental Science	< 5 years		female
375	en	Yes	Yes	Yes	No	No	No	Yes	No	No		Yes	No		Yes		Definitely	Definitely	No opinion	Definitely	Very Probably	Definitely	No opinion	No			funding/grants for OS activities; awards/bonuses; authorship/contributorship; OS indicators in research evaluation and/or career progression processes; research visibility indicators	Professor		University		Brazil	Wildlife Ecology; Management and Conservation	> 20 years		female
376	en	Yes	Yes	Yes	No	Yes	No	Yes	No	No		Yes	Yes		Yes		Very Probably	Very Probably	Possibly	Definitely	Possibly	Very Probably	Possibly	No			authorship/contributorship; OS indicators in research evaluation and/or career progression processes; research visibility indicators; science as a public good	Data specialist		Other, please specify		Greece	Computer Science	5-10 years		Male
377	en	Yes	Yes	Yes	No	Yes	Yes	Yes	No	No		Yes	Yes		Yes		Definitely	Very Probably	Very Probably	Definitely	Definitely	Definitely	No opinion	No			OS certifications/badges	Other, please specify in the comment box		University		United Kingdom	Computer Science; Data Science; Open Data	> 20 years		female
379	en	Yes	Yes	Yes	No	Yes	Yes	No	No	No		Yes	No		N/A		Possibly	Definitely	Possibly	Definitely	Possibly	Definitely	Very Probably	No				Researcher		University		United Kingdom	Statistics	10-20 years		woman
381	en	Yes	Yes	Yes	No	No	Yes	No	No	No		No	N/A		No		Definitely Not	Definitely	Definitely	Definitely Not	Probably Not	Definitely	Definitely	No				Researcher		University		Albania	Economics	10-20 years		Female
383	en	Yes	No	No	No	No	No	Yes	Yes	No		No	N/A		No		Definitely	Definitely	Definitely	Definitely	Definitely	Definitely	Definitely	No			OS indicators in research evaluation and/or career progression processes	Professor		University		Nigeria	Computer Science	5-10 years		Female
385	en	Yes	No	Yes	No	Yes	Yes	No	No	No		Yes	Yes		Yes		Possibly	Definitely	Definitely	Very Probably	Very Probably	Very Probably	Possibly	No			acknowledgement/citation	Data specialist		Research institute		Netherlands	Biodiversity	< 5 years		Male
389	en	Yes	Yes	Yes	No	Yes	No	Yes	Yes	No		Yes	Yes		Yes		Very Probably	Definitely	Possibly	Definitely	Definitely	Definitely	Definitely	No			funding/grants for OS activities; awards/bonuses	Data specialist		University		Portugal	Biological Collections; Biodiversity	5-10 years		Male
392	en	Yes	No	No	No	Yes	No	No	No	No		Yes	Yes		Yes		Very Probably	Definitely	Possibly	Definitely	Definitely	Definitely	Very Probably	No			research visibility indicators; OS indicators in research evaluation and/or career progression processes; authorship/contributorship	Researcher		Research institute		Germany	Biology	5-10 years
394	en	Yes	No	No	No	Yes	No	No	No	No		Yes	Yes		Yes		Possibly	Definitely	Very Probably	Definitely	Possibly	Very Probably	Possibly	Yes			funding/grants for OS activities; research visibility indicators; OS indicators in research evaluation and/or career progression processes; authorship/contributorship	Data specialist		Research institute		Germany	Chemistry; Library Science; Information Science	< 5 years
395	en	Yes	Yes	Yes	No	Yes	No	Yes	Yes	No		Yes	Yes		No		Very Probably	Definitely	Very Probably	Definitely	Possibly	Definitely	Definitely	No			OS indicators in research evaluation and/or career progression processes	Other, please specify in the comment box		Government agency		Germany	Data Management; toxicology; Data Science	5-10 years
396	en	Yes	No	No	No	Yes	No	No	No	No		Yes	No		No		Possibly	Very Probably	Very Probably	Definitely	Very Probably	Definitely	Very Probably	No				Researcher		University		United States	Environmental Science; Sociology	< 5 years		Male
397	en	Yes	Yes	Yes	No	No	Yes	Yes	No	No		Yes	No		Yes		Definitely	Definitely	Definitely	Definitely	Possibly	Very Probably	Possibly	No			OS indicators in research evaluation and/or career progression processes	Researcher		University		United States	philosophy; Law	> 20 years		male
398	en	Yes	Yes	No	No	Yes	Yes	Yes	Yes	No		Yes	No		Yes		Definitely	Definitely	Possibly	Definitely	Possibly	Very Probably	Very Probably	No			OS indicators in research evaluation and/or career progression processes	Researcher		University		United States	Computational Science; Scientific Computing; Applied Mathematics; Statistics	5-10 years		male; trans man
401	en	Yes	No	No	No	No	No	Yes	No	No		Yes	No		Yes		Definitely	Definitely	Very Probably	Very Probably	Possibly	Possibly	Possibly	Yes			funding/grants for OS activities; OS indicators in research evaluation and/or career progression processes	Policy officer		University		Poland	Information Science; Bibliometrics	< 5 years		male
